# Supplementary material for: Synergy between Auranofin and Celecoxib against Colon Cancer In Vitro and In Vivo through a Novel Redox-Mediated Mechanism
Source: Cancers (Basel). 2019 Jul 3;11(7):931. doi: 10.3390/cancers11070931 (PMC6678510; doi:10.3390/cancers11070931)
Supplement: Supplementary file 1 [file cancers-11-00931-s001.zip]

Archive with 2 entries (2 files):
- Cancers-510549-Suppl Info.pdf
- Original Western Blot Pictures.pdf
